# Supplementary material for: Proton-activated chloride channel PACC1 as acid sensor in epidermal desquamation
Source: Proc Natl Acad Sci U S A. 2026 Mar 31;123(14):e2601316123. doi: 10.1073/pnas.2601316123 (PMC13056114; doi:10.1073/pnas.2601316123)
Supplement: Supplementary file 2 — Dataset S01 (XLSX) [file pnas.2601316123.sd01.xlsx]

## Sheet: Fig1 A
		Amplitude (pA)								Current Density (pA/pF)
Human Keratinocyte	Cm (pF)	1 uM capsaicin	0.3 mM 2-APB	0.3 mM 2-APB + 30 uM Dyc	AzA(pH 4.61)	AzA(pH 4.61) + 100 uM amiloride	AzA(pH 4.61) + 30 uM Dyc	AzA(pH 4.61) + 100 uM NFA		1 uM capsaicin	0.3 mM 2-APB	0.3 mM 2-APB + 30 uM Dyc	AzA(pH 4.61)	AzA(pH 4.61) + 100 uM amiloride	AzA(pH 4.61) + 30 uM Dyc	AzA(pH 4.61) + 100 uM NFA
Cell_01	21.1	1	559	65	435	402	405	87		0.0473934	26.4929	3.08057	20.6161	19.0521	19.1943	4.12322
Cell_02	23.2	4	571	75	331	367	355	78		0.172414	24.6121	3.23276	14.2672	15.819	15.3017	3.36207
Cell_03	20.5	2	561	89	406	389	378	83		0.097561	27.3659	4.34146	19.8049	18.9756	18.439	4.04878
Cell_04	17.3	3	510	68	258	276	253	39		0.17341	29.4798	3.93064	14.9133	15.9538	14.6243	2.25434
Cell_05	23.6	1	373	73	229	214	201	58		0.0423729	15.8051	3.09322	9.70339	9.0678	8.51695	2.45763
Cell_06	18.4	5	579	35	314	281	260	44		0.271739	31.4674	1.90217	17.0652	15.2717	14.1304	2.3913
									ave.	0.134148	25.8705	3.26347	16.0617	15.69	15.0345	3.10622
									std.err.	0.0330087	2.04037	0.312858	1.49748	1.3562	1.41843	0.318227
									n.	6	6	6	6	6	6	6

## Sheet: Fig1 B
		Amplitude (pA)						Current Density (pA/pF)
HaCaT	Cm (pF)	1 μM capsaicin	0.3 mM 2-APB	pH 4.61	pH 4.61 + 100 uM amiloride	pH 4.61 + 100 uM NFA		1 μM capsaicin	0.3 mM 2-APB	pH 4.61	pH 4.61 + 100 uM amiloride	pH 4.61 + 100 uM NFA
Cell_01	12.1	1	2	296	287	51		0.0826446	0.165289	24.4628	23.719	4.21488
Cell_02	12.7	1	2	250	241	42		0.0787402	0.15748	19.685	18.9764	3.30709
Cell_03	13.5	1	3	203	217	62		0.0740741	0.222222	15.037	16.0741	4.59259
Cell_04	14.2	2	1	212	190	61		0.140845	0.0704225	14.9296	13.3803	4.29577
Cell_05	13.1	1	1	213	199	30		0.0763359	0.0763359	16.2595	15.1908	2.29008
Cell_06	12.9	2	1	185	164	48		0.155039	0.0775194	14.3411	12.7132	3.72093
							ave.	0.10128	0.128212	17.4525	16.6756	3.73689
							std.err.	0.0136148	0.0233748	1.46659	1.52779	0.314082
							n.	6	6	6	6	6

## Sheet: Fig1 C
	IntDen
	Experiment-01		Experiment-02		Experiment-03
	HaCaT	hKC	HaCaT	hKC	HaCaT	hKC
PACC1	163909	240416	286513	210012	276199	270658
ACTB	186583	283246	239609	225395	329984	282019
PACC1	0.878478	0.848789	1.19575	0.931751	0.837007	0.959715

## Sheet: Fig1 D
		Amplitude (pA)							Current Density (pA/pF)
HaCaT	Cm (pF)	pH 6.6	pH 6.1	pH5.6	pH 5.1	pH4.6	pH 4.5		pH 6.6	pH 6.1	pH5.6	pH 5.1	pH4.6	pH 4.5
Cell_01	11.6	1	2	23	188	345	352		0.0862069	0.172414	1.98276	16.2069	29.7414	30.3448
Cell_02	13.2	1	5	22	152	293	299		0.0757576	0.378788	1.66667	11.5152	22.197	22.6515
Cell_03	10.9	1	3	16	115	214	219		0.0917431	0.275229	1.46789	10.5505	19.633	20.0917
Cell_04	14.1	2	5	17	148	318	318		0.141844	0.35461	1.20567	10.4965	22.5532	22.5532
Cell_05	13.9	1	2	24	158	313	323		0.0719424	0.143885	1.72662	11.3669	22.518	23.2374
								ave.	0.0934988	0.264985	1.60992	12.0272	23.3285	23.7757
								std.err.	0.0125955	0.0470762	0.130276	1.06518	1.69293	1.72877
								n	5	5	5	5	5	5
		Amplitude (pA)							Current Density (pA/pF)
HaCaT-PAC-KD	Cm (pF)	pH 6.63	pH 6.11	pH 5.59	pH 5.06	pH 4.61	pH 4.42		pH 6.63	pH 6.11	pH 5.59	pH 5.06	pH 4.61	pH 4.42
Cell_01	13.4	4	4	4	9	31	33		0.298507	0.298507	0.298507	0.671642	2.31343	2.46269
Cell_02	12.1	3	3	1	8	52	48		0.247934	0.247934	0.0826446	0.661157	4.29752	3.96694
Cell_03	13.8	2	1	1	9	39	42		0.144928	0.0724638	0.0724638	0.652174	2.82609	3.04348
Cell_04	15.2	2	1	4	8	31	39		0.131579	0.0657895	0.263158	0.526316	2.03947	2.56579
Cell_05	14.6	3	2	1	8	36	44		0.205479	0.136986	0.0684932	0.547945	2.46575	3.0137
								ave.	0.205685	0.164336	0.157053	0.611847	2.78845	3.01052
								std.err.	0.0312923	0.0468458	0.0508932	0.0308482	0.398086	0.265871
								n	5	5	5	5	5	5

## Sheet: Fig1 E
	IntDen
	Experiment-01				Experiment-02				Experiment-03
sh-PACC1	-	+	-	+	-	+	-	+	-	+	-	+
pH 5.6	-	-	+	+	-	-	+	+	-	-	+	+
KLK5	1443439	850530	1857478	1479935	1281929	1493604	1632107	1818013	1200375	359917	1950352	770268
KLK7	433257	378190	1444808	642572	293971	258452	1471253	1455703	537312	336417	1309029	540519
DSG1	1772419	1546712	550614	871509	1815440	1312191	688035	1311772	1176445	1315756	608630	664653
DSC1	536768	736950	151206	249339	162684	142300	103494	119612	155926	239095	159336	276866
ACTB	1633349	1660196	1574047	1786190	1678888	1838187	1657897	1716612	1628352	1633538	1475453	1514326
KLK5	0.88373	0.512307	1.18007	0.828543	0.763558	0.812542	0.984444	1.05907	0.737172	0.22033	1.32187	0.508654
KLK7	0.265257	0.227798	0.917894	0.359744	0.175099	0.140602	0.887421	0.848009	0.329973	0.205944	0.887205	0.356937
DSG1	1.08514	0.931644	0.349808	0.487915	1.08133	0.713851	0.415005	0.764163	0.722476	0.805464	0.412504	0.43891
DSC1	0.32863	0.443893	0.0960619	0.139593	0.0968999	0.0774132	0.0624249	0.0696791	0.0957569	0.146366	0.107991	0.182831
KLK5	1	0.57971	1.33532	0.937552	1	1.06415	1.28928	1.38702	1	0.298885	1.79316	0.690008
KLK7	1	0.858784	3.4604	1.35621	1	0.802985	5.06812	4.84304	1	0.624123	2.68872	1.08172
DSG1	1	0.858544	0.322361	0.449632	1	0.660157	0.383789	0.706685	1	1.11487	0.570959	0.607508
DSC1	1	1.35074	0.29231	0.424771	1	0.798899	0.64422	0.719084	1	1.52852	1.12776	1.90933

## Sheet: Fig1 F
	IntDen
	Experiment-01				Experiment-02				Experiment-03
C77304	-	+	-	+	-	+	-	+	-	+	-	+
pH 5.6	-	-	+	+	-	-	+	+	-	-	+	+
KLK5	337618	185310	1195280	1039637	897084	376191	1577624	1099920	479189	397805	1567187	697603
KLK7	451210	342064	1017858	478261	607995	474139	592108	542343	624597	565423	691514	585157
DSG1	1236957	1165478	441459	903306	1530628	1381761	618685	1183671	1306573	1426501	589973	1153189
DSC1	302864	281414	181427	291022	1314261	1387786	516582	1166970	1387117	1323592	265311	749189
ACTB	1802066	1759630	1701109	1669957	1965501	1920934	1963121	1818428	1832149	1835314	1809396	1911948
KLK5	0.187351	0.105312	0.702648	0.622553	0.456415	0.195838	0.803631	0.604874	0.261545	0.21675	0.866138	0.364865
KLK7	0.250385	0.194395	0.59835	0.286391	0.309333	0.246827	0.301616	0.298248	0.34091	0.30808	0.382179	0.306053
DSG1	0.68641	0.662343	0.259512	0.540916	0.778747	0.719317	0.315154	0.650931	0.713137	0.777252	0.326061	0.603149
DSC1	0.168065	0.159928	0.106652	0.174269	0.668665	0.722454	0.263143	0.641747	0.757098	0.72118	0.14663	0.391846
KLK5	1	0.562112	3.75044	3.32293	1	0.429078	1.76075	1.32527	1	0.828731	3.31162	1.39504
KLK7	1	0.776387	2.38972	1.1438	1	0.797933	0.975051	0.964165	1	0.903699	1.12106	0.897754
DSG1	1	0.964937	0.378072	0.788035	1	0.923685	0.404693	0.83587	1	1.08991	0.45722	0.845769
DSC1	1	0.951585	0.634589	1.03692	1	1.08044	0.393535	0.959744	1	0.952558	0.193673	0.517563

## Sheet: Fig2 A
	IntDen
	Experiment-01							Experiment-02							Experiment-03
PACC1	-	-	-	WT	E181A	E257A	E261A	-	-	-	WT	E181A	E257A	E261A	-	-	-	WT	E181A	E257A	E261A
PACC1 KO	-	-	+	+	+	+	+	-	-	+	+	+	+	+	-	-	+	+	+	+	+
pH 5.6	-	+	+	+	+	+	+	-	+	+	+	+	+	+	-	+	+	+	+	+	+
KLK5	1041918	1858314	1059083	1559468	893240	1100192	1052372	239551	765337	411439	1124607	455387	274139	306052	271808	1702547	514803	1501425	447748	624445	243912
KLK7	580476	1300093	575069	1193214	541829	830051	523035	737507	1494117	1079741	1529943	1173646	1127500	1287225	565556	906133	1043355	1361425	796784	801521	772520
DSG1	1454374	338951	1073343	553989	1496807	1226675	1308016	1367773	514881	1405768	682001	1300698	975780	1301349	1521883	541757	1501430	875384	1339295	1503381	1528213
DSC1	1454374	338951	1073343	553989	1496807	1226675	1308016	1271593	630693	1733923	1096771	1744385	1967602	1602329	1714899	406249	1523957	631233	1309721	1136459	1336602
ACTB	1853777	2032583	1940301	2133476	2075083	2131040	2065434	2246476	1985271	2004235	2054585	2035743	1617435	1527436	1974406	1947213	2205560	1797079	1929491	1746215	2039863
KLK5	0.562051	0.914262	0.545834	0.730952	0.43046	0.51627	0.509516	0.106634	0.385508	0.205285	0.547365	0.223696	0.16949	0.20037	0.137666	0.874351	0.233411	0.835481	0.232055	0.357599	0.119573
KLK7	0.313132	0.639626	0.296381	0.559282	0.261112	0.389505	0.253232	0.328295	0.752601	0.53873	0.744648	0.57652	0.697091	0.842736	0.286444	0.465349	0.473057	0.757577	0.41295	0.459005	0.378712
DSG1	0.784546	0.166759	0.553184	0.259665	0.721324	0.575623	0.633289	0.608853	0.25935	0.701399	0.331941	0.63893	0.603289	0.851983	0.770805	0.278222	0.680748	0.487115	0.694118	0.860937	0.749174
DSC1	0.784546	0.166759	0.553184	0.259665	0.721324	0.575623	0.633289	0.566039	0.317686	0.86513	0.533816	0.856879	1.2165	1.04903	0.868565	0.208631	0.690961	0.351255	0.678791	0.650813	0.655241
KLK5	1	1.62665	0.971147	1.30051	0.765873	0.918546	0.906529	1	3.61524	1.92513	5.13311	2.09779	1.58945	1.87904	1	6.35126	1.69549	6.06891	1.68564	2.59759	0.868573
KLK7	1	2.04268	0.946508	1.78609	0.833873	1.2439	0.80871	1	2.29245	1.64099	2.26823	1.7561	2.12337	2.56701	1	1.62457	1.65148	2.64477	1.44165	1.60243	1.32212
DSG1	1	0.212554	0.7051	0.330975	0.919415	0.733701	0.807204	1	0.425966	1.152	0.545191	1.0494	0.990861	1.39932	1	0.360949	0.883164	0.631956	0.90051	1.11693	0.971937
DSC1	1	0.212554	0.7051	0.330975	0.919415	0.733701	0.807204	1	0.561244	1.52839	0.943073	1.51382	2.14914	1.85329	1	0.240202	0.795521	0.404409	0.781509	0.749297	0.754395

## Sheet: Fig2 B
Fig2 B-KLK5						Fig2 B-KLK7
	Concentration (pg/mL)	OD value					Concentration (ng/mL)	OD value
Calibration curve	0	0.043				Calibration curve	0	0.042
	125	0.075					0.25	0.158
	250	0.151					0.5	0.29
	500	0.299					1	0.566
	1000	0.621					2	1.012
	2000	1.315					4	1.489
	4000	3.092					8	2.614
PACC1 KO	-	+	-	+		PACC1 KO	-	+	-	+
pH 5.6	-	-	+	+		pH 5.6	-	-	+	+
OD value	0.172	0.204	0.263	0.233		OD value	0.938	0.748	1.721	0.921
	0.17	0.189	0.258	0.231			0.802	0.83	1.614	0.907
	0.168	0.203	0.252	0.182			0.902	0.805	1.612	0.884
	0.171	0.201	0.248	0.155			0.923	0.815	1.615	0.826
PACC1 KO	-	+	-	+		PACC1 KO	-	+	-	+
pH 5.6	-	-	+	+		pH 5.6	-	-	+	+
Concentration (pg/mL)	304.211	363.631	467.838	415.602		Concentration (ng/mL)	1.89332	1.4507	4.21871	1.85226
	300.412	336.079	459.228	412.068			1.573	1.63746	3.83843	1.81867
	296.602	361.809	448.848	323.045			1.80672	1.57987	3.83155	1.76392
	302.313	358.16	441.897	271.555			1.85707	1.60284	3.84187	1.62821
PACC1 KO	-	+	-	+		PACC1 KO	-	+	-	+
pH 5.6	-	-	+	+		pH 5.6	-	-	+	+
Calculated concentration (pg/mL)	1521.05	1818.15	2339.19	2078.01		Calculated concentration (ng/mL)	9.46661	7.25349	21.0936	9.26129
	1502.06	1680.4	2296.14	2060.34			7.86498	8.18731	19.1921	9.09334
	1483.01	1809.05	2244.24	1615.22			9.0336	7.89934	19.1578	8.81961
	1511.56	1790.8	2209.49	1357.78			9.28537	8.01418	19.2093	8.14104

## Sheet: Fig2 C
	Inten
	Experiment-01									Experiment-02									Experiment-03
Inhibitor	-	-	-	LY294002	MSAB	binimetinib	STAT5-IN-1	asiaticoside	T-5224	-	-	-	LY294002	MSAB	binimetinib	STAT5-IN-1	asiaticoside	T-5224	-	-	-	LY294002	MSAB	binimetinib	STAT5-IN-1	asiaticoside	T-5224
PACC1-KO	-	-	+	+	+	+	+	+	+	-	-	+	+	+	+	+	+	+	-	-	+	+	+	+	+	+	+
pH 5.6	-	+	+	+	+	+	+	+	+	-	+	+	+	+	+	+	+	+	-	+	+	+	+	+	+	+	+
KLK5	1013341	1505085	1110827	1352658	1437037	1366020	1331087	1308385	905095	686112	1089793	727038	945383	1054629	1058142	963864	945753	623778	823741	1320117	915772	1169875	1270518	1200390	1138729	1109706	742194
KLK7	601985	1208692	687099	1219964	1222234	1232013	1325550	1350563	837262	468016	890226	514019	913918	853245	866925	952124	951097	604225	453104	924391	512976	912533	853382	868174	955633	969518	632941
ACTB	1350719	1362047	1392969	1302778	1334867	1252384	1416898	1180982	1241058	1957637	1885572	1945594	1825763	1863291	1665936	1856549	1445307	1788572	1957637	1885572	1945594	1825763	1863291	1665936	1856549	1445307	1788572
KLK5	0.750223	1.10502	0.797453	1.03829	1.07654	1.09074	0.939437	1.10788	0.729293	0.35048	0.577964	0.373684	0.517802	0.566003	0.635164	0.51917	0.654361	0.348758	0.420783	0.700115	0.47069	0.64076	0.681868	0.72055	0.613358	0.7678	0.414965
KLK7	0.445677	0.887408	0.493262	0.936433	0.915622	0.983734	0.93553	1.14359	0.674636	0.239072	0.472125	0.264196	0.500568	0.457924	0.520383	0.512846	0.658059	0.337825	0.231455	0.490244	0.26366	0.499809	0.457997	0.521133	0.514736	0.670804	0.353881
KLK5	1	1.47292	1.06295	1.38397	1.43496	1.45388	1.25221	1.47673	0.972101	1	1.64907	1.06621	1.47741	1.61494	1.81227	1.48131	1.86704	0.995086	1	1.66384	1.1186	1.52278	1.62047	1.7124	1.45766	1.82469	0.986172
KLK7	1	1.99115	1.10677	2.10114	2.05445	2.20728	2.09912	2.56597	1.51373	1	1.97483	1.10509	2.0938	1.91542	2.17668	2.14515	2.75256	1.41307	1	2.1181	1.13915	2.15943	1.97878	2.25156	2.22392	2.89821	1.52894

## Sheet: Fig2 D
	IntDen
	Experiment-01				Experiment-02				Experiment-03
PACC1-KO	-	+	-	+	-	+	-	+	-	+	-	+
pH 5.6	-	-	+	+	-	-	+	+	-	-	+	+
p-JUN	344055	184397	874553	336732	234728	126392	545637	230045	330957	177109	785709	252570
JUN	907094	884643	923099	799746	894361	897038	850030	741289	1654703	1651689	1691569	1445271
p-JNK	628493	647033	1044516	701326	576559	631696	1075862	598126	739758	784391	1396436	669002
JNK	967912	939868	929038	846381	834424	783267	757981	685560	903459	870145	770655	691823
ACTB	1669802	1510099	1573593	1405694	1727724	1556633	1597002	1479094	1644666	1608631	1657206	1677509
p-JUN	0.206045	0.122109	0.555768	0.239549	0.13586	0.0811958	0.341663	0.155531	0.201231	0.110099	0.474117	0.150563
JUN	0.543234	0.585818	0.586619	0.568933	0.517653	0.576268	0.532266	0.501178	1.0061	1.02677	1.02074	0.861558
p-JNK	0.376388	0.428471	0.663778	0.498918	0.33371	0.405809	0.673676	0.404387	0.449792	0.487614	0.842645	0.398807
JNK	0.579657	0.622388	0.590393	0.602109	0.482961	0.50318	0.474627	0.4635	0.549327	0.540923	0.465033	0.412411
p-JUN/JUN	0.379294	0.208442	0.94741	0.421049	0.262453	0.140899	0.641903	0.310331	0.20001	0.107229	0.464485	0.174756
p-JNK/JNK	0.649329	0.68843	1.1243	0.828617	0.690966	0.806489	1.41938	0.872463	0.818806	0.901449	1.81201	0.967013
p-JUN/JUN	1	0.549554	2.49783	1.11009	1	0.536855	2.44578	1.18242	1	0.536119	2.32231	0.873737
p-JNK/JNK	1	1.06022	1.73148	1.27611	1	1.16719	2.05419	1.26267	1	1.10093	2.21299	1.181

[truncated: 2 more sheets: Fig2 E, Fig2 F]
